# Supplementary material for: The Distribution and Biogenic Origins of Zinc in the Mineralised Tooth Tissues of Modern and Fossil Hominoids: Implications for Life History, Diet and Taphonomy
Source: Biology (Basel). 2023 Nov 21;12(12):1455. doi: 10.3390/biology12121455 (PMC10740576; doi:10.3390/biology12121455)
Supplement: Supplementary file 1 [file biology-12-01455-s001.zip]

Archive with 9 entries (9 files):
- Dean_et_al_2023_Biology_Appendix SA.pdf
- Dean_et_al_2023_Biology_Appendix SB.pdf
- Dean_et_al_Zn_SOM-Table-S1_2023-07-26.xlsx
- Figure-S1_Cuspal_stacked_chart.pdf
- Figure-S2_Midlateral_stacked_chart.pdf
- Figure-S3_Cervical_stacked_chart.pdf
- Figure-S4_Cuspal_stacked_chart_Zn_enathick.pdf
- Figure-S5_Midlateral_stacked_chart_Zn_enathick.pdf
- Figure-S6_Cervical_stacked_chart_Zn_enathick.pdf
