# Supplementary material for: The Distribution and Biogenic Origins of Zinc in the Mineralised Tooth Tissues of Modern and Fossil Hominoids: Implications for Life History, Diet and Taphonomy
Source: Biology (Basel). 2023 Nov 21;12(12):1455. doi: 10.3390/biology12121455 (PMC10740576; doi:10.3390/biology12121455)
Supplement: Supplementary file 1 [file biology-12-01455-s001.zip › Dean_et_al_Zn_SOM-Table-S1_2023-07-26.xlsx]

## Sheet: Graphs
	Zn concentration ( ppm) through the whole ROIs (including primary dentinen and air, see Appendix A)
	Zn concentration (ppm) in relation to relative enamel thickness
					CUSPAL								MID-LATERAL								CERVICAL
DECIDUOUS
PERMANENT

## Sheet: Cuspal
Year	2019					2019					2019					2019					2017					2017					2018					2018					2018					2018
Specimen	Ekembo helesoni KNM-RU indiv. IV LRdM2 (S89)					Ekembo helesoni KNM-RU indiv. IV LLM1 (S90)					Modern H. sapiens UdM2 (S209)					Pan UCL-CA11D LM3 (S34)					Modern H. sapiens UdM2 (Tr)					Ekembo nyanzae KNM-RU 1721 URM1					Modern H. sapiens UdM1 (S7)					Pongo UCL-CA28JS7 URdM2 (S16)					Modern H. sapiens LdC (S6)					Pongo UCL-CA28JS7 URdM2 (S18)
Scan	122					123					206	(small crack in enamel)				234					71					90					149					206					151					189
Resolution [µm]	10					10					2.5					10					10					10					10					15					10					12
	Distance (µm)	Zn (ppm)	Relative enamel thickness (%, from EDJ to OES)			Distance (µm)	Zn (ppm)	Relative enamel thickness (%, from EDJ to OES)			Distance (µm)	Zn (ppm)	Relative enamel thickness (%, from EDJ to OES)			Distance (µm)	Zn (ppm)	Relative enamel thickness (%, from EDJ to OES)			Distance (µm)	Zn (ppm)	Relative enamel thickness (%, from EDJ to OES)			Distance (µm)	Zn (ppm)	Relative enamel thickness (%, from EDJ to OES)			Distance (µm)	Zn (ppm)	Relative enamel thickness (%, from EDJ to OES)			Distance (µm)	Zn (ppm)	Relative enamel thickness (%, from EDJ to OES)			Distance (µm)	Zn (ppm)	Relative enamel thickness (%, from EDJ to OES)			Distance (µm)	Zn (ppm)	Relative enamel thickness (%, from EDJ to OES)
	0	100.234				0	139.295				0	229.663				0	111.329				0	219.175				0	79.991				0	147.045				0	28.042				0	223.648				0	79.112
	10	103.729				10	136.188				2.5	229.226				10	111.812				10	172.69				15	41.983				10	122.816				15	61.053				10	174.031				12	76.986
	20	102.815				20	134.961				5	220.164				20	131.581				20	159.575				30	59.249	0	EDJ		20	129.286				30	66.281				20	113.809				24	66.511
	30	105.603				30	134.994				7.5	208.393				30	158.488				30	154.984				45	67.014	0.854701			30	143.913				45	78.481				30	171.456				36	77.621
	40	118.833				40	138.233				10	205.959				40	174.226				40	135.761				60	37.812	1.7094			40	78.148				60	83.676				40	124.368				48	54.629
	50	135.663				50	138.391				12.5	205.142				50	169.07				50	139.599				75	47.651	2.5641			50	111.288				75	74.088				50	137.105				60	25.393
	60	150.565				60	125.081				15	191.518				60	145.326				60	208.466				90	61.972	3.4188			60	89.427				90	60.406				60	108.444				72	37.992
	70	153.042				70	112.855				17.5	186.397				70	122.715				70	353.867				105	51.52	4.2735			70	97.127				105	26.96				70	90.383				84	44.975
	80	141.627				80	114.495				20	186.513				80	128.544				80	566.887				120	54.631	5.12821			80	67.689				120	35.001	0	EDJ		80	83.963				96	71.413
	90	125.891				90	116.382				22.5	176.738				90	134.417				90	284.841				135	42.179	5.98291			90	14.793	0	EDJ		135	-12.953	2			90	62.662	0	EDJ		108	55.966
	100	110.865				100	117.59				25	176.026				100	131.516				100	137.264				150	31.37	6.83761			100	2.818	1.35135			150	-5.284	4			100	57.257	1.26582			120	26.684
	110	102.882				110	112.821				27.5	186.632				110	135.875				110	134.923				165	47.791	7.69231			110	29.739	2.7027			165	18.468	6			110	47.233	2.53165			132	-34.126	0	EDJ
	120	96.233				120	103.446				30	184.704				120	142.457				120	103.88				180	56.013	8.54701			120	25.234	4.05405			180	11.071	8			120	41.202	3.79747			144	-21.19	1.51515
	130	80.566				130	98.838				32.5	171.211				130	119.235				130	123.294				195	37.43	9.40171			130	0.727	5.40541			195	11.818	10			130	-9.771	5.06329			156	-49.146	3.0303
	140	70.879	0	EDJ		140	89.29				35	160.151				140	94.567	0	EDJ		140	90.517				210	36.129	10.2564			140	15.233	6.75676			210	27.772	12			140	6.727	6.32911			168	-49.476	4.54545
	150	74.944	2.22222			150	73.45				37.5	165.082				150	83.878	1.0101			150	122.038				225	50.418	11.1111			150	-0.849	8.10811			225	24.55	14			150	31.583	7.59494			180	-26.3	6.06061
	160	83.866	4.44444			160	66.911				40	178.367				160	77.578	2.0202			160	157.964				240	54.279	11.9658			160	58.704	9.45946			240	-14.073	16			160	8.165	8.86076			192	-4.274	7.57576
	170	89.72	6.66667			170	80.494				42.5	194.591				170	75.158	3.0303			170	87.13	0	EDJ		255	29.571	12.8205			170	35.676	10.8108			255	-15.495	18			170	-0.342	10.1266			204	-37.341	9.09091
	180	85.599	8.88889			180	92.337	0	EDJ		45	214.624				180	80.169	4.0404			180	55.999	0.892857			270	3.009	13.6752			180	19.846	12.1622			270	5.92	20			180	26.637	11.3924			216	-33.713	10.6061
	190	75.568	11.1111			190	95.175	1.51515			47.5	241.78				190	94.601	5.05051			190	40.58	1.78571			285	40.195	14.5299			190	8.069	13.5135			285	34.637	22			190	12.55	12.6582			228	-31.296	12.1212
	200	69.938	13.3333			200	99.1	3.0303			50	254.134				200	102.643	6.06061			200	30.852	2.67857			300	30.595	15.3846			200	27.402	14.8649			300	51.332	24			200	-13.441	13.9241			240	-36.652	13.6364
	210	69.969	15.5556			210	109.906	4.54545			52.5	244.424				210	95.605	7.07071			210	25.349	3.57143			315	46.464	16.2393			210	11.5	16.2162			315	58.255	26			210	9.726	15.1899			252	-18.839	15.1515
	220	68.912	17.7778			220	110.67	6.06061			55	222.174				220	79.707	8.08081			220	23.052	4.46429			330	22.88	17.094			220	-0.524	17.5676			330	26.961	28			220	32.795	16.4557			264	-23.338	16.6667
	230	62.252	20			230	105.317	7.57576			57.5	210.447				230	72.762	9.09091			230	27.264	5.35714			345	-2.566	17.9487			230	29.365	18.9189			345	38.993	30			230	22.095	17.7215			276	-9.548	18.1818
	240	57.748	22.2222			240	97.057	9.09091			60	228.574				240	79.504	10.101			240	29.355	6.25			360	24.164	18.8034			240	7.598	20.2703			360	55.755	32			240	24.142	18.9873			288	-18.806	19.697
	250	69.159	24.4444			250	92.589	10.6061			62.5	236.885				250	81.224	11.1111			250	12.629	7.14286			375	13.728	19.6581			250	21.425	21.6216			375	23.866	34			250	-10.942	20.2532			300	-26.927	21.2121
	260	95.685	26.6667			260	95.088	12.1212			65	224.525				260	84.198	12.1212			260	7.262	8.03571			390	10.895	20.5128			260	12.1	22.973			390	14.536	36			260	12.828	21.519			312	-29.127	22.7273
	270	106.407	28.8889			270	99.127	13.6364			67.5	206.16				270	89.486	13.1313			270	16.052	8.92857			405	35.749	21.3675			270	-15.992	24.3243			405	27.539	38			270	16.358	22.7848			324	-8.572	24.2424
	280	91.021	31.1111			280	92.221	15.1515			70	193.372				280	91.823	14.1414			280	18.214	9.82143			420	-10.461	22.2222			280	11.821	25.6757			420	26.592	40			280	34.484	24.0506			336	-14.337	25.7576
	290	84.199	33.3333			290	83.232	16.6667			72.5	190.613				290	85.725	15.1515			290	21.739	10.7143			435	12.343	23.0769			290	-8.291	27.027			435	17.8	42			290	41.895	25.3165			348	-52.463	27.2727
	300	80.835	35.5556			300	83.197	18.1818			75	187.167				300	81.512	16.1616			300	14.072	11.6071			450	8.546	23.9316			300	-0.432	28.3784			450	7.099	44			300	-0.215	26.5823			360	-8.875	28.7879
	310	68.313	37.7778			310	93.756	19.697			77.5	173.777				310	78.543	17.1717			310	6.964	12.5			465	6.879	24.7863			310	-15.53	29.7297			465	2.852	46			310	13.277	27.8481			372	-18.526	30.303
	320	64.449	40			320	104.959	21.2121			80	150.475				320	77.75	18.1818			320	13.15	13.3929			480	22.562	25.641			320	-7.545	31.0811			480	1.566	48			320	-7.479	29.1139			384	-34.404	31.8182
	330	80.486	42.2222			330	109.26	22.7273			82.5	133.326				330	72.715	19.1919			330	15.768	14.2857			495	1.017	26.4957			330	3.808	32.4324			495	-6.77	50			330	37.81	30.3797			396	-63.257	33.3333
	340	101.211	44.4444			340	108.293	24.2424			85	126.185				340	69.513	20.202			340	6.679	15.1786			510	8.359	27.3504			340	4.23	33.7838			510	42.455	52			340	25.73	31.6456			408	14.505	34.8485
	350	105.82	46.6667			350	101.32	25.7576			87.5	121.592				350	71.133	21.2121			350	17.378	16.0714			525	23.534	28.2051			350	-2.391	35.1351			525	32.894	54			350	19.457	32.9114			420	-3.811	36.3636
	360	91.771	48.8889			360	95.373	27.2727			90	136.379				360	75.645	22.2222			360	20.772	16.9643			540	18.155	29.0598			360	25.595	36.4865			540	29.038	56			360	-5.894	34.1772			432	-9.623	37.8788
	370	81.206	51.1111			370	92.681	28.7879			92.5	177.184				370	83.848	23.2323			370	1.473	17.8571			555	8.411	29.9145			370	11.775	37.8378			555	28.607	58			370	-20.171	35.443			444	-32.248	39.3939
	380	80.534	53.3333			380	93.624	30.303			95	219.803				380	93.761	24.2424			380	36.289	18.75			570	-4.568	30.7692			380	24.166	39.1892			570	42.251	60			380	11.585	36.7089			456	-27.523	40.9091
	390	78.917	55.5556			390	94.778	31.8182			97.5	244.557				390	91.991	25.2525			390	22.677	19.6429			585	6.593	31.6239			390	17.449	40.5405			585	84.089	62			390	11.003	37.9747			468	-20.095	42.4242
	400	75.792	57.7778			400	85.745	33.3333			100	228.203	0	EDJ		400	79.361	26.2626			400	12.409	20.5357			600	13.76	32.4786			400	-10.508	41.8919			600	97.776	64			400	7.427	39.2405			480	-32.535	43.9394
	410	78.478	60			410	85.2	34.8485			102.5	188.304	0.324675			410	71.944	27.2727			410	9.452	21.4286			615	-0.311	33.3333			410	-3.846	43.2432			615	111.32	66			410	-8.795	40.5063			492	-40.808	45.4545
	420	88.074	62.2222			420	97.836	36.3636			105	146.526	0.649351			420	70.613	28.2828			420	9.155	22.3214			630	10.405	34.188			420	24.724	44.5946			630	170.634	68			420	-20.65	41.7722			504	-45.269	46.9697
	430	110.075	64.4444			430	118.333	37.8788			107.5	117.964	0.974026			430	77.95	29.2929			430	15.25	23.2143			645	23.593	35.0427			430	-2.57	45.9459			645	167.508	70			430	-7.602	43.038			516	-27.258	48.4848
	440	147.796	66.6667			440	109.059	39.3939			110	96.528	1.2987			440	91.366	30.303			440	19.391	24.1071			660	23.227	35.8974			440	0.538	47.2973			660	184.329	72			440	1.351	44.3038			528	-15.893	50
	450	178.783	68.8889			450	91.925	40.9091			112.5	84.021	1.62338			450	91.615	31.3131			450	7.039	25			675	10.753	36.7521			450	31.726	48.6486			675	221.716	74			450	-8.668	45.5696			540	-16.533	51.5152
	460	204.786	71.1111			460	72.879	42.4242			115	80.075	1.94805			460	77.515	32.3232			460	21.005	25.8929			690	3.397	37.6068			460	17.065	50			690	224.671	76			460	-10.186	46.8354			552	-56.707	53.0303
	470	235.507	73.3333			470	62.963	43.9394			117.5	75.783	2.27273			470	83.5	33.3333			470	14.77	26.7857			705	16.989	38.4615			470	13.41	51.3514			705	328.221	78			470	-2.78	48.1013			564	-2.084	54.5455
	480	278.22	75.5556			480	67.033	45.4545			120	59.835	2.5974			480	86.092	34.3434			480	11.927	27.6786			720	12.434	39.3162			480	-14.848	52.7027			720	404.964	80			480	8.641	49.3671			576	21.49	56.0606
	490	345.217	77.7778			490	69.358	46.9697			122.5	48.498	2.92208			490	91.343	35.3535			490	4.059	28.5714			735	5.311	40.1709			490	-1.091	54.0541			735	423.002	82			490	-8.672	50.6329			588	4.35	57.5758
	500	454.816	80			500	62.131	48.4848			125	52.091	3.24675			500	106.283	36.3636			500	12.321	29.4643			750	-9.239	41.0256			500	26.732	55.4054			750	420.516	84			500	0.671	51.8987			600	0.859	59.0909
	510	601.193	82.2222			510	54.414	50			127.5	73.668	3.57143			510	113.349	37.3737			510	11.357	30.3571			765	26.674	41.8803			510	-18.422	56.7568			765	532.383	86			510	19.665	53.1646			612	24.656	60.6061
	520	763.789	84.4444			520	54.432	51.5152			130	90.644	3.8961			520	96.609	38.3838			520	12.581	31.25			780	12.381	42.735			520	-6.156	58.1081			780	585.063	88			520	26.794	54.4304			624	29.758	62.1212
	530	929.747	86.6667			530	53.4	53.0303			132.5	95.113	4.22078			530	95.878	39.3939			530	8.339	32.1429			795	14.273	43.5897			530	11.241	59.4595			795	684.352	90			530	-8.929	55.6962			636	58.551	63.6364
	540	1102.23	88.8889			540	54.362	54.5455			135	85.133	4.54545			540	103.803	40.404			540	24.947	33.0357			810	32.165	44.4444			540	8.828	60.8108			810	848.429	92			540	-19.909	56.962			648	71.708	65.1515
	550	1192.1	91.1111			550	67.798	56.0606			137.5	73.447	4.87013			550	107.575	41.4141			550	27.387	33.9286			825	5.301	45.2991			550	-4.413	62.1622			825	980.009	94			550	28.579	58.2278			660	111.846	66.6667
	560	1057.69	93.3333			560	82.304	57.5758			140	75.549	5.19481			560	101.812	42.4242			560	20.65	34.8214			840	-1.582	46.1538			560	6.753	63.5135			840	1206.79	96			560	3.221	59.4937			672	155.917	68.1818
	570	703.008	95.5556			570	84.65	59.0909			142.5	75.36	5.51948			570	84.479	43.4343			570	19.559	35.7143			855	13.938	47.0085			570	-13.769	64.8649			855	1455.82	98			570	4.782	60.7595			684	177.058	69.697
	580	344.532	97.7778			580	78.047	60.6061			145	63.726	5.84416			580	73.498	44.4444			580	19.018	36.6071			870	14.356	47.8632			580	5.967	66.2162			870	298.777	100	OES		580	30.405	62.0253			696	175.13	71.2121
	590	111.819	100	OES		590	82.837	62.1212			147.5	54.455	6.16883			590	84.732	45.4545			590	15.556	37.5			885	18.097	48.7179			590	5.064	67.5676			885	-6.899				590	34.866	63.2911			708	244.381	72.7273
	600	14.595				600	98.111	63.6364			150	49.544	6.49351			600	105.818	46.4646			600	17.6	38.3929			900	29.71	49.5726			600	-23.834	68.9189			900	-25.692				600	40.912	64.557			720	281.173	74.2424
	610	-6.214				610	106.743	65.1515			152.5	52.632	6.81818			610	132.337	47.4747			610	5.075	39.2857			915	31.11	50.4274			610	-29.511	70.2703			915	-50.111				610	37.247	65.8228			732	344.739	75.7576
	620	-3.73				620	105.89	66.6667			155	69.818	7.14286			620	158.747	48.4848			620	11.689	40.1786			930	24.344	51.2821			620	-15.208	71.6216			930	-39.313				620	78.957	67.0886			744	378.643	77.2727
	630	-4.767				630	117.521	68.1818			157.5	97.668	7.46753			630	168.848	49.4949			630	24.176	41.0714			945	22.093	52.1368			630	-0.705	72.973			945	-36.389				630	60.41	68.3544			756	447.513	78.7879
	640	-9.756				640	154.169	69.697			160	105.525	7.79221			640	146.66	50.5051			640	12.444	41.9643			960	5.15	52.9915			640	-16.685	74.3243			960	-51.734				640	67.833	69.6203			768	582.812	80.303
	650	-8.806				650	196.97	71.2121			162.5	90.213	8.11688			650	129.862	51.5152			650	26.984	42.8571			975	2.482	53.8462			650	-32.522	75.6757			975	-29.003				650	37.213	70.8861			780	658.492	81.8182
	660	2.279				660	233.876	72.7273			165	76.206	8.44156			660	142.914	52.5253			660	19.809	43.75			990	19.938	54.7009			660	-10.337	77.027			990	-47.552				660	65.816	72.1519			792	755.094	83.3333
	670	12.899				670	262.063	74.2424			167.5	78.56	8.76623			670	180.695	53.5354			670	6.995	44.6429			1005	15.218	55.5556			670	2.128	78.3784			1005	-36.668				670	100.952	73.4177			804	779.017	84.8485
	680	15.562				680	293.017	75.7576			170	86.687	9.09091			680	222.046	54.5455			680	10.967	45.5357			1020	0.873	56.4103			680	9.681	79.7297								680	97.915	74.6835			816	948.985	86.3636
	690	16.666				690	318.934	77.2727			172.5	88.169	9.41558			690	238.693	55.5556			690	34.005	46.4286			1035	18.184	57.265			690	80.972	81.0811								690	149.095	75.9494			828	1013.96	87.8788
	700	17.989				700	336.535	78.7879			175	88.129	9.74026			700	222.859	56.5657			700	17.112	47.3214			1050	-2.07	58.1197			700	78.753	82.4324								700	119.066	77.2152			840	1063.19	89.3939
						710	374.549	80.303			177.5	94.756	10.0649			710	211.58	57.5758			710	0.388	48.2143			1065	35.779	58.9744			710	123.163	83.7838								710	163.191	78.481			852	1163.09	90.9091
						720	430.777	81.8182			180	107.986	10.3896			720	217.194	58.5859			720	16.977	49.1071			1080	3.303	59.8291			720	121.744	85.1351								720	198.201	79.7468			864	1251.21	92.4242
						730	511.956	83.3333			182.5	106.955	10.7143			730	235.406	59.596			730	18.07	50			1095	-15.338	60.6838			730	148.35	86.4865								730	190.48	81.0127			876	1326.69	93.9394
						740	609.091	84.8485			185	68.445	11.039			740	264.46	60.6061			740	14.45	50.8929			1110	-9.31	61.5385			740	191.421	87.8378								740	226.112	82.2785			888	1423.66	95.4545
						750	688.65	86.3636			187.5	36.17	11.3636			750	286.291	61.6162			750	5.872	51.7857			1125	18.005	62.3932			750	191.138	89.1892								750	241.459	83.5443			900	1743.38	96.9697
						760	754.889	87.8788			190	33.835	11.6883			760	301.149	62.6263			760	8.678	52.6786			1140	-5.014	63.2479			760	196.525	90.5405								760	265.835	84.8101			912	826.667	98.4848
						770	822.656	89.3939			192.5	56.279	12.013			770	305.739	63.6364			770	10.474	53.5714			1155	1.938	64.1026			770	190.132	91.8919								770	294.593	86.0759			924	51.135	100	OES
						780	915.274	90.9091			195	85.5	12.3377			780	299.405	64.6465			780	8.424	54.4643			1170	7.656	64.9573			780	249.911	93.2432								780	305.149	87.3418			936	-42.844
						790	1044.04	92.4242			197.5	92.56	12.6623			790	319.43	65.6566			790	16.202	55.3571			1185	19.696	65.812			790	370.03	94.5946								790	364.992	88.6076			948	-34.192
						800	1187.63	93.9394			200	83.211	12.987			800	360.461	66.6667			800	17.337	56.25			1200	22.484	66.6667			800	324.87	95.9459								800	440.535	89.8734			960	-47.347
						810	1240.68	95.4545			202.5	77.211	13.3117			810	386.116	67.6768			810	9.065	57.1429			1215	29.39	67.5214			810	354.229	97.2973								810	531.342	91.1392			972	-50.748
						820	994.782	96.9697			205	75.495	13.6364			820	381.633	68.6869			820	-6.083	58.0357			1230	31.855	68.3761			820	451.085	98.6486								820	667.585	92.4051			984	-33.661
						830	484.344	98.4848			207.5	72.208	13.961			830	376.48	69.697			830	2.974	58.9286			1245	32.195	69.2308			830	345.092	100	OES							830	718.26	93.6709			996	-69.063
						840	133.516	100	OES		210	69.332	14.2857			840	383.514	70.7071			840	10.166	59.8214			1260	38.52	70.0855			840	46.084									840	724.276	94.9367			1008	-65.59
						850	7.673				212.5	74.015	14.6104			850	382.345	71.7172			850	20.704	60.7143			1275	40.64	70.9402			850	-14.786									850	682.49	96.2025
						860	-9.247				215	83.141	14.9351			860	374.327	72.7273			860	21.695	61.6071			1290	46.425	71.7949			860	-22.38									860	534.404	97.4684
						870	-9.754				217.5	92.404	15.2597			870	382.783	73.7374			870	16.764	62.5			1305	57.253	72.6496													870	361.089	98.7342
						880	-8.528				220	104.677	15.5844			880	422.129	74.7475			880	16.614	63.3929			1320	57.451	73.5043													880	134.05	100	OES
						890	-9.135				222.5	128.42	15.9091			890	463.075	75.7576			890	19.009	64.2857			1335	44.424	74.359													890	-49.625
						900	-9.878				225	162.139	16.2338			900	499.695	76.7677			900	10.765	65.1786			1350	69.89	75.2137													900	-53.715
						910	-7.794				227.5	197.88	16.5584			910	526.495	77.7778			910	38.071	66.0714			1365	71.262	76.0684													910	-52.693
						920	-5.161				230	207.12	16.8831			920	514.065	78.7879			920	35.568	66.9643			1380	88.509	76.9231													920	-60.568
						930	-6.45				232.5	178.368	17.2078			930	479.725	79.798			930	42.867	67.8571			1395	79.571	77.7778													930	-65.807
						940	-10.936				235	154.148	17.5325			940	471.007	80.8081			940	27.704	68.75			1410	121.977	78.6325													940	-67.541
											237.5	132.143	17.8571			950	490.762	81.8182			950	38.778	69.6429			1425	130.48	79.4872													950	-56.107
											240	114.132	18.1818			960	508.928	82.8283			960	48.427	70.5357			1440	141.415	80.3419													960	-52.344
											242.5	93.796	18.5065			970	516.271	83.8384			970	13.076	71.4286			1455	172.36	81.1966													970	-75.937
											245	91.583	18.8312			980	508.66	84.8485			980	58.376	72.3214			1470	188.539	82.0513													980	-71.763
											247.5	85.31	19.1558			990	500.052	85.8586			990	69.853	73.2143			1485	268.168	82.906													990	-70.278
											250	74.833	19.4805			1000	510.837	86.8687			1000	57.668	74.1071			1500	246.554	83.7607
											252.5	62.043	19.8052			1010	540.85	87.8788			1010	69.214	75			1515	274.85	84.6154
											255	58.69	20.1299			1020	562.475	88.8889			1020	83.895	75.8929			1530	257.244	85.4701
											257.5	64.362	20.4545			1030	560.549	89.899			1030	86.132	76.7857			1545	332.084	86.3248
											260	85.537	20.7792			1040	548.306	90.9091			1040	97.164	77.6786			1560	324.295	87.1795
											262.5	96.344	21.1039			1050	545.299	91.9192			1050	123.296	78.5714			1575	350.383	88.0342
											265	98.236	21.4286			1060	552.754	92.9293			1060	123.666	79.4643			1590	412.91	88.8889
											267.5	93.914	21.7532			1070	553.432	93.9394			1070	145.312	80.3571			1605	475.113	89.7436
											270	81.972	22.0779			1080	549.441	94.9495			1080	159.531	81.25			1620	537.754	90.5983
											272.5	75.548	22.4026			1090	547.377	95.9596			1090	178.083	82.1429			1635	578.566	91.453
											275	77.315	22.7273			1100	571.088	96.9697			1100	168.317	83.0357			1650	576.492	92.3077
											277.5	70.304	23.0519			1110	530.468	97.9798			1110	188.542	83.9286			1665	623.329	93.1624
											280	66.784	23.3766			1120	360.265	98.9899			1120	240.293	84.8214			1680	710.768	94.0171
											282.5	70.28	23.7013			1130	160.88	100	OES		1130	245.422	85.7143			1695	775.236	94.8718
											285	65.165	24.026			1140	49.421				1140	274.085	86.6071			1710	828.293	95.7265
											287.5	53.436	24.3506			1150	9.125				1150	312.471	87.5			1725	884.742	96.5812
											290	50.279	24.6753			1160	-2.133				1160	373.415	88.3929			1740	828.412	97.4359
											292.5	60.411	25			1170	-2.147				1170	401.454	89.2857			1755	879.874	98.2906
											295	74.733	25.3247			1180	2.3				1180	437.872	90.1786			1770	883.116	99.1453
											297.5	70.933	25.6494			1190	9.036				1190	452.873	91.0714			1785	17.727	100	OES
											300	60.677	25.974			1200	5.541				1200	506.487	91.9643			1800	14.525
											302.5	63.846	26.2987			1210	1.676				1210	572.997	92.8571			1815	31.611
											305	68.611	26.6234			1220	5.933				1220	633.728	93.75			1830	29.181
											307.5	64.411	26.9481								1230	742.541	94.6429			1845	24.589
											310	57.502	27.2727								1240	808.148	95.5357			1860	3.216
											312.5	58.893	27.5974								1250	876.817	96.4286			1875	25.92
											315	65.247	27.9221								1260	896.047	97.3214			1890	19.99
											317.5	56.551	28.2468								1270	756.635	98.2143			1905	22.391
											320	59.555	28.5714								1280	538.081	99.1071
											322.5	68.214	28.8961								1290	141.282	100	OES
											325	70.017	29.2208								1300	1.163
											327.5	64.147	29.5455								1310	0.6
											330	70.852	29.8701								1320	-2.698
											332.5	75.61	30.1948								1330	-0.77
											335	61.428	30.5195								1340	1.974
											337.5	49.346	30.8442								1350	-4.883
											340	52.247	31.1688								1360	-1.869
											342.5	56.808	31.4935
											345	52.927	31.8182
											347.5	44.294	32.1429
											350	41.875	32.4675
											352.5	44.397	32.7922
											355	46.799	33.1169
											357.5	52.101	33.4416
											360	54.868	33.7662
											362.5	57.838	34.0909
											365	57.302	34.4156
											367.5	53.298	34.7403
											370	47.036	35.0649
											372.5	42.861	35.3896
											375	47.812	35.7143
											377.5	53.324	36.039
											380	45.059	36.3636
											382.5	37.016	36.6883
											385	38.038	37.013
											387.5	47.419	37.3377
											390	50.227	37.6623
											392.5	50.986	37.987
											395	52.211	38.3117
											397.5	49.548	38.6364
											400	41.149	38.961
											402.5	40.803	39.2857
											405	50.644	39.6104
											407.5	52.734	39.9351
											410	45.762	40.2597
											412.5	39.709	40.5844
											415	47.909	40.9091
											417.5	63.015	41.2338
											420	83.535	41.5584
											422.5	90.85	41.8831
											425	83.125	42.2078
											427.5	74.099	42.5325
											430	62.389	42.8571
											432.5	44.463	43.1818
											435	43.658	43.5065
											437.5	58.198	43.8312
											440	76.369	44.1558
											442.5	79.496	44.4805
											445	62.408	44.8052
											447.5	42.36	45.1299
											450	42.267	45.4545
											452.5	49.854	45.7792
											455	47.937	46.1039
											457.5	42.306	46.4286
											460	50.496	46.7532
											462.5	53.871	47.0779
											465	52.546	47.4026
											467.5	50.52	47.7273
											470	46.124	48.0519
											472.5	41.847	48.3766
											475	47.722	48.7013
											477.5	54.199	49.026
											480	50.94	49.3506
											482.5	45.583	49.6753
											485	46.703	50
											487.5	44.775	50.3247
											490	38.827	50.6494
											492.5	38.757	50.974
											495	50.947	51.2987
											497.5	62.95	51.6234
											500	67.976	51.9481
											502.5	69.727	52.2727
											505	80.957	52.5974
											507.5	84.45	52.9221
											510	79.51	53.2468
											512.5	72.414	53.5714
											515	71.793	53.8961
											517.5	69.053	54.2208
											520	59.21	54.5455
											522.5	56.517	54.8701
											525	51.323	55.1948
											527.5	46.291	55.5195
											530	52.973	55.8442
											532.5	56.949	56.1688
											535	54.819	56.4935
											537.5	66.01	56.8182
											540	72.764	57.1429
											542.5	68.898	57.4675
											545	62.245	57.7922
											547.5	59.839	58.1169
											550	47.669	58.4416
											552.5	45.468	58.7662
											555	59.761	59.0909
											557.5	78.052	59.4156
											560	86.043	59.7403
											562.5	92.525	60.0649
											565	92.349	60.3896
											567.5	83.381	60.7143
											570	71.113	61.039
											572.5	69.987	61.3636
											575	81.133	61.6883
											577.5	83.348	62.013
											580	75.557	62.3377
											582.5	62.574	62.6623
											585	51.305	62.987
											587.5	51.987	63.3117
											590	55.573	63.6364
											592.5	76.851	63.961
											595	87.63	64.2857
											597.5	88.507	64.6104
											600	84.534	64.9351
											602.5	79.986	65.2597
											605	77.795	65.5844
											607.5	86.666	65.9091
											610	106.961	66.2338
											612.5	116.479	66.5584
											615	105.065	66.8831
											617.5	98.465	67.2078
											620	104.103	67.5325
											622.5	101.884	67.8571
											625	104.137	68.1818
											627.5	106.466	68.5065
											630	110.347	68.8312
											632.5	112.941	69.1558
											635	95.776	69.4805
											637.5	90.738	69.8052
											640	102.519	70.1299
											642.5	114.389	70.4545
											645	110.117	70.7792
											647.5	103.269	71.1039
											650	108.269	71.4286
											652.5	120.624	71.7532
											655	124.674	72.0779
											657.5	121.423	72.4026
											660	123.197	72.7273
											662.5	139.092	73.0519
											665	149.876	73.3766
											667.5	150.553	73.7013
											670	145.249	74.026
											672.5	144.268	74.3506
											675	148.317	74.6753
											677.5	143.634	75
											680	140.266	75.3247
											682.5	141.844	75.6494
											685	149.952	75.974
											687.5	153.638	76.2987
											690	155.15	76.6234
											692.5	154.947	76.9481
											695	163.416	77.2727
											697.5	169.531	77.5974
											700	177.756	77.9221
											702.5	189.496	78.2468
											705	188.367	78.5714
											707.5	177.742	78.8961
											710	172.1	79.2208
											712.5	184.786	79.5455
											715	198.895	79.8701
											717.5	211.231	80.1948
											720	215.583	80.5195
											722.5	237.735	80.8442
											725	252.853	81.1688
											727.5	268.004	81.4935
											730	266.149	81.8182
											732.5	248.642	82.1429
											735	241.477	82.4675
											737.5	259.481	82.7922
											740	268.378	83.1169
											742.5	262.108	83.4416
											745	249.309	83.7662
											747.5	233.657	84.0909
											750	222.566	84.4156
											752.5	255.887	84.7403
											755	285.233	85.0649
											757.5	296.934	85.3896
											760	282.057	85.7143
											762.5	276.952	86.039
											765	287.266	86.3636
											767.5	307.174	86.6883
											770	320.143	87.013
											772.5	310.787	87.3377
											775	290.658	87.6623
											777.5	296.626	87.987
											780	308.486	88.3117
											782.5	336.693	88.6364
											785	363.884	88.961
											787.5	373.539	89.2857
											790	374.881	89.6104
											792.5	376.203	89.9351
											795	387.144	90.2597
											797.5	403.696	90.5844
											800	422.191	90.9091
											802.5	436.851	91.2338
											805	451.509	91.5584
											807.5	476.453	91.8831
											810	500.37	92.2078
											812.5	513.248	92.5325
											815	510.497	92.8571
											817.5	509.262	93.1818
											820	509.773	93.5065
											822.5	516.779	93.8312
											825	535.834	94.1558
											827.5	574.527	94.4805
											830	601.995	94.8052
											832.5	624.715	95.1299
											835	667.636	95.4545
											837.5	654.939	95.7792
											840	640.973	96.1039
											842.5	682.005	96.4286
											845	746.466	96.7532
											847.5	786.7	97.0779
											850	817.797	97.4026
											852.5	851.663	97.7273
											855	913.66	98.0519
											857.5	985.549	98.3766
											860	983.017	98.7013
											862.5	826.616	99.026
											865	515.813	99.3506
											867.5	247.551	99.6753
											870	107.921	100	OES
											872.5	78.53
											875	88.355
											877.5	91.196
											880	64.533
											882.5	57.343
											885	77.183
											887.5	92.315
											890	84.039
											892.5	73.836
											895	87.15
											897.5	98.899
											900	95.117
											902.5	102.367
											905	120.185
											907.5	117.224
											910	111.888
											912.5	109.319
											915	101.287
											917.5	84.504
											920	80.681
											922.5	70.21
											925	66.567
											927.5	62.763
											930	57.324
											932.5	53.365
											935	67.956
											937.5	72.972
											940	68.304
											942.5	55.829
											945	42.022
											947.5	46.82
											950	44.614
											952.5	54.309
											955	69.683
											957.5	73.729
											960	64.236
											962.5	46.089
											965	38.767
											967.5	39.966
											970	45.306

## Sheet: Mid-lateral
Year	2019					2019					2019					2019					2017					2017					2018					2018					2018					2018
Specimen	Ekembo helesoni KNM-RU indiv. IV LRdM2 (S89)					Ekembo helesoni KNM-RU indiv. IV LM1 (S90)					Modern H. sapiens UdM2 (S209)					Pan UCL-CA11D LM3 (S34)					Modern H. sapiens UdM2 (Tr)					Ekembo nyanzae KNM-RU 1721 URM1					Modern H. sapiens UdM1 (S7)					Pongo UCL-CA28JS7 URdM2 (S16)					Modern H. sapiens LdC (S6)					Pongo UCL-CA28JS7 URdM2 (S18)
Scan	122					123					206	(small crack in enamel)				234					71					90					149					206					151					189
Resolution [µm]	10					10					2.5					10					10					10					10					15					10					12
	Distance (µm)	Zn (ppm)	Relative enamel thickness (%, from EDJ to OES)			Distance (µm)	Zn (ppm)	Relative enamel thickness (%, from EDJ to OES)			Distance (µm)	Zn (ppm)	Relative enamel thickness (%, from EDJ to OES)			Distance (µm)	Zn (ppm)	Relative enamel thickness (%, from EDJ to OES)			Distance (µm)	Zn (ppm)	Relative enamel thickness (%, from EDJ to OES)			Distance (µm)	Zn (ppm)	Relative enamel thickness (%, from EDJ to OES)			Distance (µm)	Zn (ppm)	Relative enamel thickness (%, from EDJ to OES)			Distance (µm)	Zn (ppm)	Relative enamel thickness (%, from EDJ to OES)			Distance (µm)	Zn (ppm)	Relative enamel thickness (%, from EDJ to OES)			Distance (µm)	Zn (ppm)	Relative enamel thickness (%, from EDJ to OES)
	0	125.454				0	109.711				0	149.896				0	185.615				0	113.307				0	2.857				0	116.336				0	107.08				0	113.153				0	43.963
	10	135.884				10	125.514				2.5	134.813				10	196.815				10	116.475				15	38.861				10	83.163				15	196.721				10	129.884				12	47.322
	20	141.984				20	135.99				5	121.805				20	183.135				20	122.844				30	26.665				20	56.548				30	195.004				20	99.978				24	48.431
	30	145.333				30	141.244				7.5	113.618				30	166.728				30	107.618				45	64.394				30	68.479				45	154.493				30	111.04				36	36.569
	40	150.19				40	146.08				10	116.039				40	166.086				40	112.375				60	58.042				40	93.808				60	122.363				40	166.66				48	71.373
	50	139.603	0	EDJ		50	142.809				12.5	124.155				50	167.439				50	117.294				75	42.79				50	88.637				75	161.327				50	49.002	0	EDJ		60	90.054
	60	106.743	3.44828			60	127.651				15	126.18				60	165.699				60	92.992				90	31.784	0	EDJ		60	97.72				90	128.899				60	-16.233	1.81818			72	56.631
	70	90.627	6.89655			70	104.585				17.5	115.479				70	158.971	0	EDJ		70	43.715	0	EDJ		105	58.441	1.07527			70	132.321				105	53.273				70	9.212	3.63636			84	36.48
	80	100.552	10.3448			80	102.023				20	103.925				80	134.059	1.40845			80	31.195	1.0989			120	52.689	2.15054			80	205.571				120	121.633				80	2.349	5.45455			96	29.795
	90	111.825	13.7931			90	113.908				22.5	106.174				90	104.049	2.8169			90	8.766	2.1978			135	28.91	3.22581			90	108.315	0	EDJ		135	12.042	0	EDJ		90	4.658	7.27273			108	31.48
	100	114.524	17.2414			100	123.671				25	105.092				100	86.609	4.22535			100	13.696	3.2967			150	9.547	4.30108			100	35.526	2.08333			150	0.231	2.27273			100	19.792	9.09091			120	26.337
	110	115.91	20.6897			110	126.867				27.5	100.772				110	98.023	5.6338			110	15.684	4.3956			165	5.963	5.37634			110	6.949	4.16667			165	-13.628	4.54545			110	0.201	10.9091			132	-8.258	0	EDJ
	120	126.159	24.1379			120	131.423				30	114.585				120	111.021	7.04225			120	19.16	5.49451			180	44.261	6.45161			120	11.899	6.25			180	0.822	6.81818			120	12.759	12.7273			144	-35.941	1.96078
	130	140.216	27.5862			130	136.515				32.5	134.136				130	101.82	8.4507			130	18.367	6.59341			195	39.119	7.52688			130	31.773	8.33333			195	35.905	9.09091			130	32.742	14.5455			156	-64.195	3.92157
	140	140.824	31.0345			140	143.378				35	140.328				140	87.994	9.85915			140	10.626	7.69231			210	14.733	8.60215			140	16.484	10.4167			210	1.824	11.3636			140	14.122	16.3636			168	-48.383	5.88235
	150	123.068	34.4828			150	150.768				37.5	128.802				150	78.048	11.2676			150	3.746	8.79121			225	32.227	9.67742			150	-32.613	12.5			225	16.382	13.6364			150	13.831	18.1818			180	-31.977	7.84314
	160	109.267	37.931			160	151.372				40	115.761				160	74.243	12.6761			160	10.204	9.89011			240	12.607	10.7527			160	6.891	14.5833			240	-26.687	15.9091			160	32.159	20			192	-21.263	9.80392
	170	104.243	41.3793			170	135.807				42.5	103.476				170	82.594	14.0845			170	7.703	10.989			255	27.638	11.828			170	1.179	16.6667			255	5.555	18.1818			170	-10.99	21.8182			204	-17.136	11.7647
	180	104.305	44.8276			180	123.111				45	107.937				180	95.55	15.493			180	15.691	12.0879			270	17.216	12.9032			180	16.653	18.75			270	14.681	20.4545			180	7.336	23.6364			216	-18.971	13.7255
	190	113.914	48.2759			190	109.099	0	EDJ		47.5	134.948				190	105.186	16.9014			190	13.011	13.1868			285	22.456	13.9785			190	11.418	20.8333			285	13.456	22.7273			190	18.786	25.4545			228	-20.777	15.6863
	200	144.964	51.7241			200	95.622	1.16279			50	161.119				200	105.007	18.3099			200	2.529	14.2857			300	31.272	15.0538			200	20.292	22.9167			300	41.575	25			200	-36.577	27.2727			240	-33.177	17.6471
	210	188.446	55.1724			210	87.692	2.32558			52.5	172.983				210	103.82	19.7183			210	11.568	15.3846			315	5.32	16.129			210	10.387	25			315	-1.995	27.2727			210	-14.583	29.0909			252	-34.555	19.6078
	220	229.673	58.6207			220	80.179	3.48837			55	178.659				220	100.926	21.1268			220	16.075	16.4835			330	21.563	17.2043			220	9.004	27.0833			330	52.745	29.5455			220	-8.268	30.9091			264	-31.3	21.5686
	230	265.903	62.069			230	72.095	4.65116			57.5	176.944				230	100.127	22.5352			230	13.304	17.5824			345	25.925	18.2796			230	17.929	29.1667			345	-8.989	31.8182			230	4.716	32.7273			276	-32.184	23.5294
	240	321.451	65.5172			240	70.772	5.81395			60	162.255				240	104.343	23.9437			240	8.219	18.6813			360	23.946	19.3548			240	29.17	31.25			360	20.241	34.0909			240	11.021	34.5455			288	-22.506	25.4902
	250	398.298	68.9655			250	73.858	6.97674			62.5	135.833				250	105.171	25.3521			250	-2.351	19.7802			375	30.132	20.4301			250	-23.524	33.3333			375	30.506	36.3636			250	-39.134	36.3636			300	-28.149	27.451
	260	499.569	72.4138			260	75.468	8.13953			65	107.524	0	EDJ		260	98.568	26.7606			260	2.621	20.8791			390	0.297	21.5054			260	11.151	35.4167			390	11.298	38.6364			260	18.211	38.1818			312	-16.144	29.4118
	270	621.316	75.8621			270	71.776	9.30233			67.5	79.268	0.423729			270	86.395	28.169			270	7.046	21.978			405	9.01	22.5806			270	16.979	37.5			405	-26.566	40.9091			270	-15.342	40			324	-5.563	31.3725
	280	768.307	79.3103			280	69.981	10.4651			70	59.067	0.847458			280	78.678	29.5775			280	-0.422	23.0769			420	19.978	23.6559			280	42.015	39.5833			420	36.789	43.1818			280	-5.186	41.8182			336	-35.312	33.3333
	290	969.347	82.7586			290	74.991	11.6279			72.5	54.981	1.27119			290	81.31	30.9859			290	-0.444	24.1758			435	15.885	24.7312			290	18.736	41.6667			435	51.813	45.4545			290	-6.02	43.6364			348	-15.335	35.2941
	300	1146.49	86.2069			300	76.304	12.7907			75	54.739	1.69492			300	94.363	32.3944			300	2.49	25.2747			450	1.635	25.8065			300	-10.985	43.75			450	106.501	47.7273			300	-13.192	45.4545			360	-18.137	37.2549
	310	1106.72	89.6552			310	72.936	13.9535			77.5	55.995	2.11864			310	121.515	33.8028			310	2.729	26.3736			465	15.206	26.8817			310	6.01	45.8333			465	73.521	50			310	9.981	47.2727			372	1.559	39.2157
	320	775.799	93.1034			320	66.629	15.1163			80	62.465	2.54237			320	142.96	35.2113			320	6.305	27.4725			480	36.539	27.957			320	16.596	47.9167			480	159.112	52.2727			320	38.813	49.0909			384	11.225	41.1765
	330	325.616	96.5517			330	75.775	16.2791			82.5	65.484	2.9661			330	163.141	36.6197			330	10.421	28.5714			495	15.988	29.0323			330	6.421	50			495	169.39	54.5455			330	23.557	50.9091			396	-12.312	43.1373
	340	59.831	100	OES		340	88.959	17.4419			85	60.27	3.38983			340	166.873	38.0282			340	9.523	29.6703			510	10.897	30.1075			340	-1.663	52.0833			510	164.801	56.8182			340	15.469	52.7273			408	-2.069	45.098
	350	9.794				350	88.043	18.6047			87.5	54.742	3.81356			350	148.622	39.4366			350	4.394	30.7692			525	17.329	31.1828			350	-12.97	54.1667			525	246.54	59.0909			350	4.536	54.5455			420	48.19	47.0588
	360	10.57				360	73.005	19.7674			90	51.526	4.23729			360	139.045	40.8451			360	0.169	31.8681			540	15.73	32.2581			360	-22.174	56.25			540	259.921	61.3636			360	47.565	56.3636			432	44.93	49.0196
	370	12.856				370	70.813	20.9302			92.5	53.445	4.66102			370	153.393	42.2535			370	2.55	32.967			555	24.931	33.3333			370	3.198	58.3333			555	314.997	63.6364			370	65.237	58.1818			444	35.614	50.9804
	380	9.841				380	78.538	22.093			95	55.148	5.08475			380	179.695	43.662			380	-3.613	34.0659			570	38.545	34.4086			380	9.347	60.4167			570	375.452	65.9091			380	58.109	60			456	93.534	52.9412
	390	5.765				390	86.923	23.2558			97.5	60.18	5.50847			390	189.446	45.0704			390	0.062	35.1648			585	12.942	35.4839			390	2.427	62.5			585	409.779	68.1818			390	73.837	61.8182			468	136.038	54.902
	400	-5.364				400	82.516	24.4186			100	68.093	5.9322			400	187.055	46.4789			400	-4.326	36.2637			600	-4.361	36.5591			400	-1.443	64.5833			600	437.236	70.4545			400	71.931	63.6364			480	210.444	56.8627
	410	-9.921				410	77.48	25.5814			102.5	75.525	6.35593			410	200.351	47.8873			410	2.442	37.3626			615	44.475	37.6344			410	11.741	66.6667			615	493.891	72.7273			410	68.82	65.4545			492	168.96	58.8235
	420	-2.867				420	75.018	26.7442			105	73.633	6.77966			420	208.708	49.2958			420	4.538	38.4615			630	21.03	38.7097			420	-2.951	68.75			630	579.316	75			420	91.693	67.2727			504	183.2	60.7843
						430	73.822	27.907			107.5	64.743	7.20339			430	203.083	50.7042			430	-3.88	39.5604			645	26.169	39.7849			430	-2.951	70.8333			645	649.181	77.2727			430	125.134	69.0909			516	230.331	62.7451
						440	77.158	29.0698			110	60.938	7.62712			440	212.942	52.1127			440	-2.239	40.6593			660	27.965	40.8602			440	-1.999	72.9167			660	764.481	79.5455			440	138.496	70.9091			528	301.249	64.7059
						450	86.469	30.2326			112.5	56.549	8.05085			450	238.141	53.5211			450	-12.514	41.7582			675	12.818	41.9355			450	11.622	75			675	927.031	81.8182			450	141.895	72.7273			540	315.26	66.6667
						460	98.887	31.3953			115	54.884	8.47458			460	255.008	54.9296			460	-2.178	42.8571			690	32.791	43.0108			460	44.768	77.0833			690	931.994	84.0909			460	127.811	74.5455			552	393.627	68.6275
						470	95.424	32.5581			117.5	67.816	8.89831			470	268.965	56.338			470	-4.806	43.956			705	23.564	44.086			470	30.831	79.1667			705	1060.63	86.3636			470	168.763	76.3636			564	348.871	70.5882
						480	80.003	33.7209			120	88.529	9.32203			480	303.678	57.7465			480	1.427	45.0549			720	-1.036	45.1613			480	47.83	81.25			720	1245.57	88.6364			480	193.832	78.1818			576	425.517	72.549
						490	74.84	34.8837			122.5	87.297	9.74576			490	350.514	59.1549			490	4.603	46.1538			735	1.576	46.2366			490	49.698	83.3333			735	1382.48	90.9091			490	243.221	80			588	464.909	74.5098
						500	79.514	36.0465			125	72.193	10.1695			500	386.858	60.5634			500	-2.924	47.2527			750	15.626	47.3118			500	41.903	85.4167			750	1188.61	93.1818			500	244.178	81.8182			600	524.387	76.4706
						510	85.305	37.2093			127.5	67.876	10.5932			510	407.442	61.9718			510	5.3	48.3516			765	15.533	48.3871			510	60.061	87.5			765	789.959	95.4545			510	318.656	83.6364			612	559.602	78.4314
						520	78.124	38.3721			130	71.593	11.0169			520	420.628	63.3803			520	4.878	49.4505			780	25.729	49.4624			520	101.125	89.5833			780	520.61	97.7273			520	411.814	85.4545			624	563.548	80.3922
						530	72.018	39.5349			132.5	70.365	11.4407			530	421.336	64.7887			530	13.708	50.5495			795	-1.105	50.5376			530	133.51	91.6667			795	-24.236	100	OES		530	525.045	87.2727			636	609.571	82.3529
						540	69.328	40.6977			135	66.38	11.8644			540	420.102	66.1972			540	20.129	51.6484			810	2.748	51.6129			540	142.158	93.75			810	-31.985				540	610.346	89.0909			648	662.3	84.3137
						550	66.406	41.8605			137.5	67.332	12.2881			550	408.143	67.6056			550	8.884	52.7473			825	17.858	52.6882			550	243.429	95.8333			825	-44.778				550	677.758	90.9091			660	735.008	86.2745
						560	69.21	43.0233			140	67.971	12.7119			560	428.498	69.0141			560	18.359	53.8462			840	11.826	53.7634			560	313.04	97.9167			840	-29.748				560	784.153	92.7273			672	835.915	88.2353
						570	75.948	44.186			142.5	63.209	13.1356			570	478.714	70.4225			570	5.912	54.9451			855	31.191	54.8387			570	309.562	100	OES		855	-23.841				570	991.999	94.5455			684	918.824	90.1961
						580	72.572	45.3488			145	67.009	13.5593			580	506.441	71.831			580	14.127	56.044			870	32.639	55.914			580	351.927				870	-56.914				580	1310.57	96.3636			696	920.657	92.1569
						590	65.553	46.5116			147.5	82.779	13.9831			590	503.894	73.2394			590	23.793	57.1429			885	14.209	56.9892			590	451.978									590	1717	98.1818			708	1038.06	94.1176
						600	54.133	47.6744			150	90.538	14.4068			600	528.448	74.6479			600	18.833	58.2418			900	19.004	58.0645			600	560.836									600	991.291	100	OES		720	1222.09	96.0784
						610	43.627	48.8372			152.5	83.621	14.8305			610	554.064	76.0563			610	14.996	59.3407			915	14.111	59.1398			610	687.339									610	97.342				732	1205.75	98.0392
						620	44.681	50			155	72.943	15.2542			620	566.211	77.4648			620	36.431	60.4396			930	35.465	60.2151			620	856.047									620	-46.571				744	437.244	100	OES
						630	51.269	51.1628			157.5	72.508	15.678			630	562.449	78.8732			630	24.763	61.5385			945	57.255	61.2903			630	982.153									630	-32.759				756	-42.16
						640	49.382	52.3256			160	79.305	16.1017			640	531.644	80.2817			640	35.684	62.6374			960	56.983	62.3656			640	1041.41									640	-42.583				768	-54.654
						650	43.357	53.4884			162.5	86.287	16.5254			650	511.229	81.6901			650	51.8	63.7363			975	57.996	63.4409			650	987.9									650	-59.278				780	-58.761
						660	50.179	54.6512			165	89.471	16.9492			660	532.501	83.0986			660	46.977	64.8352			990	38.624	64.5161			660	546.529									660	-53.054				792	-61.414
						670	56.829	55.814			167.5	83.561	17.3729			670	598.093	84.507			670	64.201	65.9341			1005	54.027	65.5914			670	35.472									670	-39.682				804	-71.354
						680	65.252	56.9767			170	74.462	17.7966			680	660.165	85.9155			680	63.057	67.033			1020	96.325	66.6667			680	-46.426														816	-91.321
						690	86.732	58.1395			172.5	66.571	18.2203			690	662.698	87.3239			690	73.118	68.1319			1035	123.281	67.7419			690	-53.241														828	-80.902
						700	100.507	59.3023			175	61.71	18.6441			700	606.72	88.7324			700	61.201	69.2308			1050	76.483	68.8172			700	-47.558														840	-66.461
						710	94.264	60.4651			177.5	58.357	19.0678			710	585.849	90.1408			710	73.267	70.3297			1065	127.971	69.8925			710	-41.054
						720	83.878	61.6279			180	67.185	19.4915			720	630.562	91.5493			720	77.795	71.4286			1080	143.137	70.9677			720	-43.198
						730	94.147	62.7907			182.5	91.153	19.9153			730	685.43	92.9577			730	99.078	72.5275			1095	128.271	72.043			730	-43.048
						740	108.376	63.9535			185	108.277	20.339			740	726.989	94.3662			740	126.44	73.6264			1110	146.352	73.1183			740	-47.262
						750	112.86	65.1163			187.5	95.668	20.7627			750	726.317	95.7746			750	111.724	74.7253			1125	204.273	74.1935			750	-39.549
						760	114.75	66.2791			190	65.64	21.1864			760	608.349	97.1831			760	119.423	75.8242			1140	229.732	75.2688			760	-39.476
						770	132.225	67.4419			192.5	45.196	21.6102			770	362.769	98.5915			770	125.757	76.9231			1155	244.738	76.3441			770	-31.502
						780	153.232	68.6047			195	52.381	22.0339			780	125.355	100	OES		780	158.62	78.022			1170	248.853	77.4194
						790	177.122	69.7674			197.5	77.826	22.4576			790	32.102				790	191.538	79.1209			1185	272.182	78.4946
						800	206.19	70.9302			200	94.359	22.8814			800	45.402				800	195.911	80.2198			1200	265.827	79.5699
						810	230.157	72.093			202.5	90.868	23.3051			810	65.72				810	236.829	81.3187			1215	267.424	80.6452
						820	253.9	73.2558			205	87.395	23.7288			820	60.236				820	267.862	82.4176			1230	304.716	81.7204
						830	270.599	74.4186			207.5	91.445	24.1525			830	46.272				830	274.161	83.5165			1245	309.786	82.7957
						840	301.921	75.5814			210	90.427	24.5763			840	22.747				840	297.449	84.6154			1260	298.576	83.871
						850	348.241	76.7442			212.5	81.543	25			850	12.514				850	340.761	85.7143			1275	293.307	84.9462
						860	391.298	77.907			215	73.766	25.4237			860	16.84				860	391.494	86.8132			1290	344.157	86.0215
						870	417.822	79.0698			217.5	67.815	25.8475			870	15.188				870	424.191	87.9121			1305	343.275	87.0968
						880	435.382	80.2326			220	64.945	26.2712								880	445.064	89.011			1320	359.336	88.172
						890	470.835	81.3953			222.5	75.677	26.6949								890	475.836	90.1099			1335	363.438	89.2473
						900	509.11	82.5581			225	81.43	27.1186								900	542.335	91.2088			1350	415.68	90.3226
						910	572.039	83.7209			227.5	72.299	27.5424								910	655.302	92.3077			1365	395.333	91.3978
						920	650.56	84.8837			230	62.67	27.9661								920	680.449	93.4066			1380	421.591	92.4731
						930	723.972	86.0465			232.5	62.922	28.3898								930	739.561	94.5055			1395	466.802	93.5484
						940	787.498	87.2093			235	71.682	28.8136								940	872.38	95.6044			1410	475.125	94.6237
						950	840.598	88.3721			237.5	77.322	29.2373								950	798.26	96.7033			1425	490.104	95.6989
						960	903.846	89.5349			240	74.256	29.661								960	829.233	97.8022			1440	522.212	96.7742
						970	972.416	90.6977			242.5	64.756	30.0847								970	374.572	98.9011			1455	609.912	97.8495
						980	1064.06	91.8605			245	57.62	30.5085								980	63.718	100	OES		1470	666.91	98.9247
						990	1171.77	93.0233			247.5	58.275	30.9322								990	-2.017				1485	354.227	100	OES
						1000	1252.7	94.186			250	74.476	31.3559								1000	-1.917				1500	58.957
						1010	1213.5	95.3488			252.5	85.871	31.7797								1010	2.906				1515	19.475
						1020	989.906	96.5116			255	87.144	32.2034								1020	4.867				1530	16.479
						1030	638.429	97.6744			257.5	90.968	32.6271								1030	1.176				1545	11.778
						1040	267.094	98.8372			260	82.683	33.0508													1560	8.533
						1050	63.373	100	OES		262.5	70.056	33.4746													1575	19.126
						1060	-6.649				265	68.186	33.8983													1590	13.739
						1070	-19.059				267.5	76.755	34.322													1605	-3.772
						1080	-22.022				270	82.151	34.7458													1620	21.784
						1090	-21.923				272.5	79.409	35.1695
						1100	-18.867				275	77.97	35.5932
						1110	-16.824				277.5	79.501	36.0169
						1120	-24.164				280	84.188	36.4407
						1130	-23.215				282.5	85.962	36.8644
						1140	-15.648				285	81.587	37.2881
						1150	-8.119				287.5	88.198	37.7119
						1160	3.882				290	103.08	38.1356
						1170	12.933				292.5	101.249	38.5593
						1180	9.161				295	90.441	38.9831
						1190	-2.987				297.5	89.272	39.4068
						1200	-10.61				300	91.091	39.8305
						1210	-2.3				302.5	87.743	40.2542
						1220	10.808				305	76.932	40.678
						1230	19.02				307.5	68.56	41.1017
						1240	12.75				310	65.793	41.5254
						1250	3.037				312.5	68.656	41.9492
						1260	0.142				315	81.483	42.3729
						1270	13.831				317.5	93.79	42.7966
						1280	20.466				320	86.906	43.2203
											322.5	79.654	43.6441
											325	80.007	44.0678
											327.5	70.018	44.4915
											330	54.739	44.9153
											332.5	56.231	45.339
											335	74.844	45.7627
											337.5	86.855	46.1864
											340	84.105	46.6102
											342.5	85.743	47.0339
											345	99.005	47.4576
											347.5	112.61	47.8814
											350	115.263	48.3051
											352.5	106.398	48.7288
											355	105.954	49.1525
											357.5	112.478	49.5763
											360	116.738	50
											362.5	122.615	50.4237
											365	134.971	50.8475
											367.5	133.437	51.2712
											370	128.15	51.6949
											372.5	126.562	52.1186
											375	122.324	52.5424
											377.5	129.05	52.9661
											380	133.914	53.3898
											382.5	133.605	53.8136
											385	136.893	54.2373
											387.5	134.478	54.661
											390	125.463	55.0847
											392.5	118.591	55.5085
											395	112.212	55.9322
											397.5	102.932	56.3559
											400	94.052	56.7797
											402.5	103.884	57.2034
											405	123.69	57.6271
											407.5	127.363	58.0508
											410	128.426	58.4746
											412.5	127.3	58.8983
											415	121.855	59.322
											417.5	114.411	59.7458
											420	111.32	60.1695
											422.5	114.947	60.5932
											425	121.066	61.0169
											427.5	129.753	61.4407
											430	135.527	61.8644
											432.5	139.432	62.2881
											435	145.5	62.7119
											437.5	146.737	63.1356
											440	147.027	63.5593
											442.5	148.947	63.9831
											445	140.909	64.4068
											447.5	133.765	64.8305
											450	147.381	65.2542
											452.5	167.933	65.678
											455	175.128	66.1017
											457.5	176.469	66.5254
											460	169.969	66.9492
											462.5	163.472	67.3729
											465	167.9	67.7966
											467.5	179.771	68.2203
											470	178.948	68.6441
											472.5	179.127	69.0678
											475	200.562	69.4915
											477.5	208.315	69.9153
											480	206.554	70.339
											482.5	209.784	70.7627
											485	213.352	71.1864
											487.5	203.318	71.6102
											490	193.663	72.0339
											492.5	205.145	72.4576
											495	224.764	72.8814
											497.5	227.668	73.3051
											500	224.644	73.7288
											502.5	230.627	74.1525
											505	235.237	74.5763
											507.5	247.321	75
											510	252.895	75.4237
											512.5	238.284	75.8475
											515	221.879	76.2712
											517.5	230.933	76.6949
											520	262.089	77.1186
											522.5	283.097	77.5424
											525	292.124	77.9661
											527.5	299.395	78.3898
											530	303.494	78.8136
											532.5	315.405	79.2373
											535	326.111	79.661
											537.5	322.057	80.0847
											540	320.205	80.5085
											542.5	319.981	80.9322
											545	310.562	81.3559
											547.5	323.511	81.7797
											550	355.025	82.2034
											552.5	370.989	82.6271
											555	356.117	83.0508
											557.5	345.011	83.4746
											560	368.847	83.8983
											562.5	405.309	84.322
											565	415.276	84.7458
											567.5	397.592	85.1695
											570	384.02	85.5932
											572.5	398.333	86.0169
											575	423.621	86.4407
											577.5	456.336	86.8644
											580	477.673	87.2881
											582.5	462.679	87.7119
											585	446.224	88.1356
											587.5	452.474	88.5593
											590	454.58	88.9831
											592.5	448.992	89.4068
											595	438.641	89.8305
											597.5	433.884	90.2542
											600	450.543	90.678
											602.5	471.766	91.1017
											605	498.346	91.5254
											607.5	525.072	91.9492
											610	532.285	92.3729
											612.5	547.453	92.7966
											615	583.259	93.2203
											617.5	611.252	93.6441
											620	618.735	94.0678
											622.5	640.564	94.4915
											625	656.496	94.9153
											627.5	657.186	95.339
											630	667.018	95.7627
											632.5	696.435	96.1864
											635	756.711	96.6102
											637.5	828.069	97.0339
											640	871.435	97.4576
											642.5	830.93	97.8814
											645	663.073	98.3051
											647.5	405.149	98.7288
											650	215.973	99.1525
											652.5	186.811	99.5763
											655	221.543	100	OES
											657.5	231.638
											660	223.081
											662.5	202.456
											665	189.318
											667.5	199.827
											670	208.426
											672.5	184.511
											675	161.203
											677.5	166.7
											680	188.03
											682.5	200.965
											685	219.335
											687.5	224.008
											690	192.386
											692.5	174.156
											695	187.738
											697.5	187.455
											700	170.979

## Sheet: Cervical
Year	2019					2019					2019					2019					2017					2017					2018					2018					2018					2018
Specimen	Ekembo helesoni KNM-RU indiv. IV LRdM2 (S89)					Ekembo helesoni KNM-RU indiv. IV LM1 (S90)					Modern H. sapiens UdM2 (S209)					Pan UCL-CA11D LM3 (S34)					Modern H. sapiens UdM2 (Tr)					Ekembo nyanzae KNM-RU 1721 URM1					Modern H. sapiens UdM1 (S7)					Pongo UCL-CA28JS7 URdM2 (S16)					Modern H. sapiens LdC (S6)					Pongo UCL-CA28JS7 URdM2 (S18)
Scan	122					123					206	(small crack in enamel)				234					71					90					149					206					151					189	buccal
Resolution [µm]	10					10					2.5					10					10					10					10					15					10					12
	Distance (µm)	Zn (ppm)	Relative enamel thickness (%, from EDJ to OES)			Distance (µm)	Zn (ppm)	Relative enamel thickness (%, from EDJ to OES)			Distance (µm)	Zn (ppm)	Relative enamel thickness (%, from EDJ to OES)			Distance (µm)	Zn (ppm)	Relative enamel thickness (%, from EDJ to OES)			Distance (µm)	Zn (ppm)	Relative enamel thickness (%, from EDJ to OES)			Distance (µm)	Zn (ppm)	Relative enamel thickness (%, from EDJ to OES)			Distance (µm)	Zn (ppm)	Relative enamel thickness (%, from EDJ to OES)			Distance (µm)	Zn (ppm)	Relative enamel thickness (%, from EDJ to OES)			Distance (µm)	Zn (ppm)	Relative enamel thickness (%, from EDJ to OES)			Distance (µm)	Zn (ppm)	Relative enamel thickness (%, from EDJ to OES)
	0	163.533				0	118.337				0	156.958				0	157.312				0	79.359				0	25.03				0	57.827				0	218.085				0	111.064				0	117.89
	10	169.966				10	114.633				2.5	162.084				10	158.895				10	70.826				15	67.042				10	56.74				15	216.893				10	99.841				12	108.914
	20	153.16	0	EDJ		20	106.065				5	150.609				20	158.417				20	80.166				30	17.603				20	80.135				30	242.053				20	48.252				24	169.752
	30	103.105	5.88235			30	103.111				7.5	152.578				30	151.977				30	87.746				45	28.624				30	93.054				45	251.803				30	51.305				36	92.236
	40	75.941	11.7647			40	116.78				10	149.232				40	149.614				40	92.226				60	36.913				40	57.496				60	191.793				40	60.044				48	139.772
	50	94.761	17.6471			50	141.051				12.5	132.756				50	149.324	0	EDJ		50	104.668				75	37.099				50	85.952				75	73.975	0	EDJ		50	89.933				60	119.815
	60	121.421	23.5294			60	150.921				15	129.741				60	137.583	2.5			60	129.559				90	28.051				60	47.307				90	11.748	5			60	89.29				72	128.297
	70	125.634	29.4118			70	145.421				17.5	150.498				70	126.025	5			70	125.651	0	EDJ		105	26.992				70	64.664				105	18.45	10			70	108.505				84	50.477	0	EDJ
	80	144.178	35.2941			80	142.426				20	170.924				80	114.709	7.5			80	49.363	3.0303			120	59.242				80	107.281				120	22.625	15			80	70.57				96	-44.419	4.7619
	90	185.918	41.1765			90	152.18				22.5	166.457				90	104.534	10			90	10.685	6.06061			135	113.603	0	EDJ		90	78.829				135	19.998	20			90	145.284				108	1.03	9.52381
	100	228.399	47.0588			100	161.583				25	149.75				100	102.881	12.5			100	39.635	9.09091			150	72.512	2.63158			100	89.083				150	56.971	25			100	191.065				120	24.906	14.2857
	110	284.621	52.9412			110	153.478				27.5	143.016				110	101.634	15			110	22.827	12.1212			165	46.978	5.26316			110	152.006				165	119.562	30			110	66.975	0	EDJ		132	106.065	19.0476
	120	370.734	58.8235			120	140.048				30	136.85				120	96.49	17.5			120	41.212	15.1515			180	43.667	7.89474			120	151.922				180	114.268	35			120	15.649	3.44828			144	98.125	23.8095
	130	472.76	64.7059			130	131.314				32.5	136.058				130	102.131	20			130	23.202	18.1818			195	15.989	10.5263			130	138.329				195	179.511	40			130	43.981	6.89655			156	128.162	28.5714
	140	562.383	70.5882			140	129.973				35	135.837				140	114.56	22.5			140	30.097	21.2121			210	32.008	13.1579			140	88.929				210	238.376	45			140	24.108	10.3448			168	182.45	33.3333
	150	656.848	76.4706			150	130.306				37.5	139.278				150	124.905	25			150	32.734	24.2424			225	32.144	15.7895			150	70.125	0	EDJ		225	293.957	50			150	-40.318	13.7931			180	159.487	38.0952
	160	744.099	82.3529			160	122.453				40	154.843				160	144.694	27.5			160	45.556	27.2727			240	46.245	18.4211			160	24.152	3.7037			240	337.647	55			160	17.66	17.2414			192	211.815	42.8571
	170	642.183	88.2353			170	125.565				42.5	164.875				170	176.109	30			170	53.203	30.303			255	26.065	21.0526			170	-4.333	7.40741			255	430.655	60			170	25.359	20.6897			204	289.971	47.619
	180	310.804	94.1176			180	146.164				45	174.032				180	196.35	32.5			180	35.062	33.3333			270	31.085	23.6842			180	20.006	11.1111			270	479.648	65			180	20.69	24.1379			216	291.5	52.381
	190	82.192	100	OES		190	155.834				47.5	208.416				190	184.277	35			190	50.264	36.3636			285	65.424	26.3158			190	8.16	14.8148			285	532.62	70			190	26.101	27.5862			228	405.021	57.1429
	200	43.839				200	154.897	0	EDJ		50	237.308				200	164.876	37.5			200	93.528	39.3939			300	94.377	28.9474			200	-32.038	18.5185			300	611.389	75			200	6.794	31.0345			240	293.713	61.9048
	210	48.84				210	160.917	3.57143			52.5	221.078				210	152.394	40			210	79.89	42.4242			315	72.692	31.5789			210	32.662	22.2222			315	733.297	80			210	-2.315	34.4828			252	407.793	66.6667
	220	35.275				220	169.471	7.14286			55	183.24				220	146.323	42.5			220	110.826	45.4545			330	46.907	34.2105			220	1.162	25.9259			330	694.333	85			220	-1.883	37.931			264	447.496	71.4286
						230	173.316	10.7143			57.5	147.463				230	165.338	45			230	122.47	48.4848			345	82.171	36.8421			230	46.93	29.6296			345	812.198	90			230	24.55	41.3793			276	539.359	76.1905
						240	172.235	14.2857			60	127.511				240	214.769	47.5			240	114.567	51.5152			360	79.8	39.4737			240	32.632	33.3333			360	1000.18	95			240	11.044	44.8276			288	435.505	80.9524
						250	161.361	17.8571			62.5	133.609				250	254.851	50			250	133.142	54.5455			375	126.753	42.1053			250	48.097	37.037			375	458.924	100	OES		250	18.289	48.2759			300	482.334	85.7143
						260	157.411	21.4286			65	152.661				260	253.442	52.5			260	140.394	57.5758			390	134.371	44.7368			260	56.759	40.7407			390	-4.552				260	5.887	51.7241			312	466.897	90.4762
						270	167.423	25			67.5	171.963				270	255.186	55			270	165.44	60.6061			405	156.221	47.3684			270	123.927	44.4444			405	-23.965				270	96.854	55.1724			324	532.89	95.2381
						280	172.853	28.5714			70	193.589				280	275.696	57.5			280	206.519	63.6364			420	210.344	50			280	158.362	48.1481			420	-38.605				280	88.154	58.6207			336	19.264	100	OES
						290	184.171	32.1429			72.5	221.178				290	299.292	60			290	215.679	66.6667			435	215.714	52.6316			290	129.864	51.8519			435	-38.339				290	100.699	62.069			348	-45.953
						300	208.138	35.7143			75	217.442				300	322.85	62.5			300	250.072	69.697			450	215.991	55.2632			300	135.267	55.5556			450	-60.978				300	47.564	65.5172			360	-73.53
						310	238.803	39.2857			77.5	158.673				310	333.739	65			310	288.681	72.7273			465	264.741	57.8947			310	202.847	59.2593								310	126.05	68.9655			372	-55.287
						320	270.949	42.8571			80	113.62	0	EDJ		320	358.23	67.5			320	318.903	75.7576			480	280.934	60.5263			320	249.944	62.963								320	177.03	72.4138			384	-57.142
						330	297.005	46.4286			82.5	107.96	0.961538			330	397.118	70			330	381.928	78.7879			495	281.976	63.1579			330	275.89	66.6667								330	187.112	75.8621			396	-90.012
						340	330.16	50			85	110.378	1.92308			340	438.882	72.5			340	424.45	81.8182			510	285.751	65.7895			340	312.733	70.3704								340	279.841	79.3103			408	-63.171
						350	366.064	53.5714			87.5	105.159	2.88462			350	463.638	75			350	481.135	84.8485			525	264.947	68.4211			350	299.754	74.0741								350	343.896	82.7586			420	-50.259
						360	393.233	57.1429			90	94.124	3.84615			360	471.725	77.5			360	510.893	87.8788			540	329.148	71.0526			360	422.535	77.7778								360	460.143	86.2069			432	-19.933
						370	421.619	60.7143			92.5	82.046	4.80769			370	481.193	80			370	599.946	90.9091			555	308.648	73.6842			370	567.787	81.4815								370	732.148	89.6552			444	-82.759
						380	451.303	64.2857			95	73.824	5.76923			380	503.735	82.5			380	766.654	93.9394			570	323.558	76.3158			380	573.559	85.1852								380	1106.36	93.1034
						390	493.851	67.8571			97.5	71.776	6.73077			390	542.065	85			390	798.125	96.9697			585	380.629	78.9474			390	480.761	88.8889								390	1501.15	96.5517
						400	543.63	71.4286			100	73.117	7.69231			400	613.52	87.5			400	184.043	100	OES		600	331.672	81.5789			400	477.555	92.5926								400	1020.12	100	OES
						410	557.746	75			102.5	72.845	8.65385			410	690.799	90			410	2.386				615	412.43	84.2105			410	363.927	96.2963								410	221.243
						420	560.695	78.5714			105	80.17	9.61538			420	685.216	92.5			420	0.034				630	504.795	86.8421			420	156.92	100	OES							420	-45.04
						430	584.549	82.1429			107.5	101.237	10.5769			430	557.889	95			430	-1.488				645	491.23	89.4737			430	-25.591									430	-53.905
						440	626.591	85.7143			110	114.424	11.5385			440	392.141	97.5			440	-3.009				660	495.433	92.1053			440	-47.363									440	-58.365
						450	679.651	89.2857			112.5	109.353	12.5			450	258.579	100	OES		450	-2.313				675	536.046	94.7368			450	-54.013									450	-55.955
						460	705.669	92.8571			115	102.714	13.4615			460	138.617				460	-1.22				690	435.292	97.3684			460	-34.634									460	-58.578
						470	647.922	96.4286			117.5	100.49	14.4231			470	52.509				470	-0.976				705	140.238	100	OES		470	-60.069
						480	466.393	100	OES		120	99.215	15.3846			480	15.805				480	-1.431				720	12.762				480	-48.316
						490	227.307				122.5	99.433	16.3462			490	10.436									735	1.324				490	-76.907
						500	70.671				125	109.971	17.3077			500	26.195									750	5.475				500	-55.884
						510	8.008				127.5	125.577	18.2692			510	42.915									765	4.56				510	-67.654
						520	-13.373				130	125.298	19.2308													780	2.927				520	-64.078
						530	-15.608				132.5	118.17	20.1923													795	-4.537				530	-68.44
						540	-12.324				135	138.376	21.1538													810	-6.619				540	-55.66
						550	-15.625				137.5	165.835	22.1154													825	47.6				550	-55.188
						560	-19.759				140	161.96	23.0769																		560	-50.74
						570	-18.866				142.5	149.629	24.0385
						580	-19.702				145	146.366	25
						590	-25.216				147.5	136.952	25.9615
						600	-26.228				150	125.823	26.9231
						610	-21.792				152.5	141.213	27.8846
						620	-16.565				155	163.012	28.8462
											157.5	156.34	29.8077
											160	139.077	30.7692
											162.5	134.805	31.7308
											165	145.992	32.6923
											167.5	163.101	33.6538
											170	168.34	34.6154
											172.5	154.007	35.5769
											175	139.286	36.5385
											177.5	140.846	37.5
											180	148.699	38.4615
											182.5	162.869	39.4231
											185	186.442	40.3846
											187.5	204.428	41.3462
											190	205.326	42.3077
											192.5	192.555	43.2692
											195	171.362	44.2308
											197.5	158.47	45.1923
											200	154.288	46.1538
											202.5	155.386	47.1154
											205	164.141	48.0769
											207.5	173.012	49.0385
											210	181.275	50
											212.5	186.963	50.9615
											215	189.123	51.9231
											217.5	189.43	52.8846
											220	199.423	53.8462
											222.5	233.06	54.8077
											225	268.036	55.7692
											227.5	263.349	56.7308
											230	228.764	57.6923
											232.5	213.518	58.6538
											235	230.93	59.6154
											237.5	253.711	60.5769
											240	259.027	61.5385
											242.5	260.319	62.5
											245	278.352	63.4615
											247.5	300.808	64.4231
											250	299.394	65.3846
											252.5	283.516	66.3462
											255	294.083	67.3077
											257.5	328.887	68.2692
											260	343.002	69.2308
											262.5	335.755	70.1923
											265	335.314	71.1538
											267.5	337.656	72.1154
											270	337.751	73.0769
											272.5	344.418	74.0385
											275	346.73	75
											277.5	344.916	75.9615
											280	363.74	76.9231
											282.5	402.571	77.8846
											285	429.392	78.8462
											287.5	432.483	79.8077
											290	435.593	80.7692
											292.5	446.896	81.7308
											295	470.957	82.6923
											297.5	527.832	83.6538
											300	586.923	84.6154
											302.5	609.408	85.5769
											305	615.462	86.5385
											307.5	640.328	87.5
											310	699.492	88.4615
											312.5	763.384	89.4231
											315	818.77	90.3846
											317.5	884.791	91.3462
											320	953.771	92.3077
											322.5	981.441	93.2692
											325	936.155	94.2308
											327.5	790.27	95.1923
											330	530.251	96.1538
											332.5	257.568	97.1154
											335	92.225	98.0769
											337.5	31.94	99.0385
											340	24.717	100	OES
											342.5	22.161
											345	5.702
											347.5	-6.343
											350	-9.313
											352.5	-6.928
											355	-8.483
											357.5	-19.214
											360	-29.406
											362.5	-36.666
											365	-39.336
											367.5	-41.414
											370	-44.395
											372.5	-41.713
											375	-28.504
											377.5	-11.084
											380	-3.701
											382.5	-11.835
